# Supplementary material for: Behavioral Changes Under Levetiracetam Treatment in Dogs
Source: Front Vet Sci. 2020 Apr 3;7:169. doi: 10.3389/fvets.2020.00169 (PMC7146871; doi:10.3389/fvets.2020.00169)
Supplement: Supplementary file 2 [file Table_3.XLSX]

## Sheet: Tabelle1
Variables	all patients n= 84	Group 1 patients with behavioral abnormalities before LEV treatment n= 44	Group 2 patients without behavioral abnormalities before LEV treatment n= 40
age mean in years (range)	6 (0.33-16)	6 (1-16)	5.75 (0.33-13)
male	27	14	13
male -kastrated	28	15	13
female	12	6	6
female spayed	17	9	8
IE	58	25	33
StE	24	18	6
RS	2	1	1
weight mean in kg	20 (3.5-68)	21 (4.5-51)	19.75 (3.5-68)
mono long-term Levetiracetam therapy	17	7	10
Levetiracetam long-term therapy in combination with other AED	22	13	9
Levetiracetam pulse therapy	45	24	21
seizure free	25	9	16
still seizuring	57	34	23
no information about seizure state	2	1	1
seizure frequency ≤ 4 weeks	55	30	25
seizure frequency > 4 weeks	11	7	4
irregular seizure frequency	6	3	3
no data about seizure frequency	12	4	8
age at the first seizure 0-2	37	20	17
age at the first seizure >2	47	24	23
1 AED as long-term therapy	48	24	24
2 AED as long-term therapy	21	13	8
3 AED as long-term therapy	13	6	7
4 AED as long-term therapy	1	0	1
0 AED as long-term therapy	1	1	0
